# Supplementary material for: Simulation of transient rolling resistance of bicycle tyres at various ambient temperatures
Source: PLoS One. 2024 Jun 27;19(6):e0302821. doi: 10.1371/journal.pone.0302821 (PMC11210805; doi:10.1371/journal.pone.0302821)
Supplement: S1 Data — (TXT) [file pone.0302821.s001.txt]

This file contains a vector that describes a driving cycle of a bicycle. It is a speed profile in m/s with a sampling frequency of 1Hz.

0
0.833333333333333
1.66666666666667
2.50000000000000
3.33333333333333
4.16666666666667
5
5.83333333333333
6.66666666666667
6.94444444444445
6.94444444444445
6.94444444444445
6.94444444444445
6.94444444444445
6.94444444444445
6.94444444444445
6.94444444444445
6.94444444444445
6.94444444444445
6.94444444444445
6.94444444444445
6.94444444444445
6.94444444444445
6.94444444444445
6.94444444444445
6.94444444444445
6.94444444444445
6.94444444444445
6.94444444444445
6.94444444444445
6.94444444444445
6.94444444444445
6.94444444444445
6.94444444444445
6.94444444444445
6.94444444444445
6.94444444444445
6.94444444444445
6.94444444444445
6.94444444444445
6.94444444444445
6.94444444444445
6.94444444444445
6.94444444444445
6.94444444444445
6.11111111111111
5.27777777777778
4.44444444444445
3.61111111111111
2.77777777777778
1.94444444444444
1.11111111111111
0.277777777777778
0.159898142972076
0.993231476305409
1.82656480963874
2.65989814297208
3.49323147630541
4.32656480963874
5.15989814297208
5.83333333333333
5.83333333333333
5.83333333333333
5.83333333333333
5.83333333333333
5.83333333333333
5.83333333333333
5.83333333333333
5.83333333333333
5.83333333333333
5.83333333333333
5.83333333333333
5.83333333333333
5.83333333333333
5.83333333333333
5.83333333333333
5.83333333333333
5.83333333333333
5.83333333333333
5.83333333333333
5.83333333333333
5.83333333333333
5.83333333333333
5.83333333333333
5.83333333333333
5.83333333333333
5.83333333333333
5.83333333333333
5.83333333333333
5.83333333333333
5.83333333333333
5.83333333333333
5.83333333333333
5.83333333333333
5.83333333333333
5.83333333333333
5.83333333333333
5.83333333333333
5.83333333333333
5.83333333333333
5
4.16666666666667
3.33333333333333
2.50000000000000
1.66666666666667
0.833333333333333
0.673287837026386
1.50662117035972
2.33995450369305
3.17328783702639
4.00662117035972
4.83995450369305
5
5
5
5
5
5
5
5
5
5
5
5
5
5
5
5
5
5
5
5
5
5
5
5
5
5
5
5
5
5
5
5
5
5
5
5
5
5
5
5
5
5
5
4.16666666666667
3.33333333333333
2.50000000000000
1.66666666666667
0.833333333333333
0.282756493390408
1.11608982672374
1.94942316005708
2.78275649339041
3.61608982672374
4.44942316005708
5.13888888888889
5.13888888888889
5.13888888888889
5.13888888888889
5.13888888888889
5.13888888888889
5.13888888888889
5.13888888888889
5.13888888888889
5.13888888888889
5.13888888888889
5.13888888888889
5.13888888888889
5.13888888888889
5.13888888888889
5.13888888888889
5.13888888888889
5.13888888888889
5.13888888888889
5.13888888888889
5.13888888888889
5.13888888888889
5.13888888888889
5.13888888888889
5.13888888888889
5.13888888888889
5.13888888888889
5.13888888888889
5.13888888888889
5.13888888888889
5.13888888888889
5.13888888888889
5.13888888888889
5.13888888888889
5.13888888888889
5.13888888888889
5.13888888888889
5.13888888888889
5.13888888888889
5.13888888888889
5.13888888888889
5.13888888888889
5.13888888888889
4.30555555555556
3.47222222222222
2.63888888888889
1.80555555555556
0.972222222222222
0.360171338895358
1.19350467222869
2.02683800556203
2.86017133889536
3.69350467222869
4.52683800556202
5.36017133889536
6.11111111111111
6.11111111111111
6.11111111111111
6.11111111111111
6.11111111111111
6.11111111111111
6.11111111111111
6.11111111111111
6.11111111111111
6.11111111111111
6.11111111111111
6.11111111111111
6.11111111111111
6.11111111111111
6.11111111111111
6.11111111111111
6.11111111111111
6.11111111111111
6.11111111111111
6.11111111111111
6.11111111111111
6.11111111111111
6.11111111111111
6.11111111111111
6.11111111111111
6.11111111111111
6.11111111111111
6.11111111111111
6.11111111111111
6.11111111111111
6.11111111111111
6.11111111111111
6.11111111111111
6.11111111111111
6.11111111111111
6.11111111111111
6.11111111111111
6.11111111111111
6.11111111111111
5.27777777777778
4.44444444444445
3.61111111111111
2.77777777777778
1.94444444444444
1.11111111111111
0.446434353163331
1.27976768649666
2.11310101983000
2.94643435316333
3.77976768649666
4.61310101983000
5.44643435316333
6.27976768649666
6.52777777777778
6.52777777777778
6.52777777777778
6.52777777777778
6.52777777777778
6.52777777777778
6.52777777777778
6.52777777777778
6.52777777777778
6.52777777777778
6.52777777777778
6.52777777777778
6.52777777777778
6.52777777777778
6.52777777777778
6.52777777777778
6.52777777777778
6.52777777777778
6.52777777777778
6.52777777777778
6.52777777777778
6.52777777777778
6.52777777777778
6.52777777777778
6.52777777777778
6.52777777777778
6.52777777777778
6.52777777777778
6.52777777777778
6.52777777777778
6.52777777777778
6.52777777777778
6.52777777777778
6.52777777777778
6.52777777777778
6.52777777777778
6.52777777777778
6.52777777777778
5.69444444444445
4.86111111111111
4.02777777777778
3.19444444444444
2.36111111111111
1.52777777777778
0.694444444444444
0.451525912667919
1.28485924600125
2.11819257933459
2.95152591266792
3.78485924600125
4.61819257933459
5.45152591266792
6.28485924600125
7.11819257933459
7.36111111111111
7.36111111111111
7.36111111111111
7.36111111111111
7.36111111111111
7.36111111111111
7.36111111111111
7.36111111111111
7.36111111111111
7.36111111111111
7.36111111111111
7.36111111111111
7.36111111111111
7.36111111111111
7.36111111111111
7.36111111111111
7.36111111111111
7.36111111111111
7.36111111111111
7.36111111111111
7.36111111111111
7.36111111111111
7.36111111111111
7.36111111111111
7.36111111111111
7.36111111111111
7.36111111111111
7.36111111111111
7.36111111111111
7.36111111111111
7.36111111111111
7.36111111111111
7.36111111111111
7.36111111111111
7.36111111111111
6.52777777777778
5.69444444444445
4.86111111111111
4.02777777777778
3.19444444444444
2.36111111111111
1.52777777777778
0.694444444444444
0.429101265067681
1.26243459840101
2.09576793173435
2.92910126506768
3.76243459840101
4.59576793173435
5.42910126506768
5.55555555555556
5.55555555555556
5.55555555555556
5.55555555555556
5.55555555555556
5.55555555555556
5.55555555555556
5.55555555555556
5.55555555555556
5.55555555555556
5.55555555555556
5.55555555555556
5.55555555555556
5.55555555555556
5.55555555555556
5.55555555555556
5.55555555555556
5.55555555555556
5.55555555555556
5.55555555555556
5.55555555555556
5.55555555555556
5.55555555555556
5.55555555555556
5.55555555555556
5.55555555555556
5.55555555555556
5.55555555555556
5.55555555555556
5.55555555555556
5.55555555555556
5.55555555555556
5.55555555555556
5.55555555555556
5.55555555555556
5.55555555555556
5.55555555555556
5.55555555555556
5.55555555555556
5.55555555555556
5.55555555555556
4.72222222222222
3.88888888888889
3.05555555555556
2.22222222222222
1.38888888888889
0.677557582042172
1.51089091537551
2.34422424870884
3.17755758204217
4.01089091537551
4.84422424870884
5.67755758204217
6.11111111111111
6.11111111111111
6.11111111111111
6.11111111111111
6.11111111111111
6.11111111111111
6.11111111111111
6.11111111111111
6.11111111111111
6.11111111111111
6.11111111111111
6.11111111111111
6.11111111111111
6.11111111111111
6.11111111111111
6.11111111111111
6.11111111111111
6.11111111111111
6.11111111111111
6.11111111111111
6.11111111111111
6.11111111111111
6.11111111111111
6.11111111111111
6.11111111111111
6.11111111111111
6.11111111111111
6.11111111111111
6.11111111111111
6.11111111111111
6.11111111111111
6.11111111111111
6.11111111111111
6.11111111111111
6.11111111111111
6.11111111111111
6.11111111111111
6.11111111111111
6.11111111111111
5.27777777777778
4.44444444444445
3.61111111111111
2.77777777777778
1.94444444444444
1.11111111111111
0.277777777777778
0.185434136295829
1.01876746962916
1.85210080296250
2.68543413629583
3.51876746962916
4.35210080296250
5.18543413629583
5.27777777777778
5.27777777777778
5.27777777777778
5.27777777777778
5.27777777777778
5.27777777777778
5.27777777777778
5.27777777777778
5.27777777777778
5.27777777777778
5.27777777777778
5.27777777777778
5.27777777777778
5.27777777777778
5.27777777777778
5.27777777777778
5.27777777777778
5.27777777777778
5.27777777777778
5.27777777777778
5.27777777777778
5.27777777777778
5.27777777777778
5.27777777777778
5.27777777777778
5.27777777777778
5.27777777777778
5.27777777777778
5.27777777777778
5.27777777777778
5.27777777777778
5.27777777777778
5.27777777777778
5.27777777777778
5.27777777777778
5.27777777777778
5.27777777777778
5.27777777777778
5.27777777777778
5.27777777777778
5.27777777777778
5.27777777777778
4.44444444444445
3.61111111111111
2.77777777777778
1.94444444444444
1.11111111111111
0.277777777777778
0.208991192439165
1.04232452577250
1.87565785910583
2.70899119243916
3.54232452577250
4.37565785910583
5.20899119243916
5.97222222222222
5.97222222222222
5.97222222222222
5.97222222222222
5.97222222222222
5.97222222222222
5.97222222222222
5.97222222222222
5.97222222222222
5.97222222222222
5.97222222222222
5.97222222222222
5.97222222222222
5.97222222222222
5.97222222222222
5.97222222222222
5.97222222222222
5.97222222222222
5.97222222222222
5.97222222222222
5.97222222222222
5.97222222222222
5.97222222222222
5.97222222222222
5.97222222222222
5.97222222222222
5.97222222222222
5.97222222222222
5.97222222222222
5.97222222222222
5.97222222222222
5.97222222222222
5.97222222222222
5.97222222222222
5.97222222222222
5.97222222222222
5.97222222222222
5.97222222222222
5.97222222222222
5.97222222222222
5.13888888888889
4.30555555555556
3.47222222222222
2.63888888888889
1.80555555555556
0.972222222222222
0.138888888888889
0.105143188735739
0.938476522069073
1.77180985540241
2.60514318873574
3.43847652206907
4.27180985540241
5.10514318873574
5.93847652206907
6.77180985540241
6.80555555555556
6.80555555555556
6.80555555555556
6.80555555555556
6.80555555555556
6.80555555555556
6.80555555555556
6.80555555555556
6.80555555555556
6.80555555555556
6.80555555555556
6.80555555555556
6.80555555555556
6.80555555555556
6.80555555555556
6.80555555555556
6.80555555555556
6.80555555555556
6.80555555555556
6.80555555555556
6.80555555555556
6.80555555555556
6.80555555555556
6.80555555555556
6.80555555555556
6.80555555555556
6.80555555555556
6.80555555555556
6.80555555555556
6.80555555555556
6.80555555555556
6.80555555555556
6.80555555555556
6.80555555555556
6.80555555555556
6.80555555555556
6.80555555555556
5.97222222222222
5.13888888888889
4.30555555555556
3.47222222222222
2.63888888888889
1.80555555555556
0.972222222222222
0.359095858623628
1.19242919195696
2.02576252529029
2.85909585862363
3.69242919195696
4.52576252529029
5.35909585862363
6.19242919195696
6.66666666666667
6.66666666666667
6.66666666666667
6.66666666666667
6.66666666666667
6.66666666666667
6.66666666666667
6.66666666666667
6.66666666666667
6.66666666666667
6.66666666666667
6.66666666666667
6.66666666666667
6.66666666666667
6.66666666666667
6.66666666666667
6.66666666666667
6.66666666666667
6.66666666666667
6.66666666666667
6.66666666666667
6.66666666666667
6.66666666666667
6.66666666666667
6.66666666666667
6.66666666666667
6.66666666666667
6.66666666666667
6.66666666666667
6.66666666666667
6.66666666666667
6.66666666666667
6.66666666666667
6.66666666666667
6.66666666666667
6.66666666666667
6.66666666666667
5.83333333333333
5
4.16666666666667
3.33333333333333
2.50000000000000
1.66666666666667
0.855107699191483
1.68844103252482
2.52177436585815
3.35510769919148
4.18844103252482
5.02177436585815
5.85510769919148
6.68844103252482
6.94444444444445
6.94444444444445
6.94444444444445
6.94444444444445
6.94444444444445
6.94444444444445
6.94444444444445
6.94444444444445
6.94444444444445
6.94444444444445
6.94444444444445
6.94444444444445
6.94444444444445
6.94444444444445
6.94444444444445
6.94444444444445
6.94444444444445
6.94444444444445
6.94444444444445
6.94444444444445
6.94444444444445
6.94444444444445
6.94444444444445
6.94444444444445
6.94444444444445
6.94444444444445
6.94444444444445
6.94444444444445
6.94444444444445
6.94444444444445
6.94444444444445
6.94444444444445
6.94444444444445
6.94444444444445
6.94444444444445
6.94444444444445
6.11111111111111
5.27777777777778
4.44444444444445
3.61111111111111
2.77777777777778
1.94444444444444
1.11111111111111
0.277777777777778
0.260131113843332
1.09346444717667
1.92679778051000
2.76013111384333
3.59346444717667
4.42679778051000
5.26013111384333
5.69444444444445
5.69444444444445
5.69444444444445
5.69444444444445
5.69444444444445
5.69444444444445
5.69444444444445
5.69444444444445
5.69444444444445
5.69444444444445
5.69444444444445
5.69444444444445
5.69444444444445
5.69444444444445
5.69444444444445
5.69444444444445
5.69444444444445
5.69444444444445
5.69444444444445
5.69444444444445
5.69444444444445
5.69444444444445
5.69444444444445
5.69444444444445
5.69444444444445
5.69444444444445
5.69444444444445
5.69444444444445
5.69444444444445
5.69444444444445
5.69444444444445
5.69444444444445
5.69444444444445
5.69444444444445
5.69444444444445
5.69444444444445
5.69444444444445
5.69444444444445
5.69444444444445
5.69444444444445
5.69444444444445
4.86111111111111
4.02777777777778
3.19444444444444
2.36111111111111
1.52777777777778
0.822628299582514
1.65596163291585
2.48929496624918
3.32262829958251
4.15596163291585
4.98929496624918
5.41666666666667
5.41666666666667
5.41666666666667
5.41666666666667
5.41666666666667
5.41666666666667
5.41666666666667
5.41666666666667
5.41666666666667
5.41666666666667
5.41666666666667
5.41666666666667
5.41666666666667
5.41666666666667
5.41666666666667
5.41666666666667
5.41666666666667
5.41666666666667
5.41666666666667
5.41666666666667
5.41666666666667
5.41666666666667
5.41666666666667
5.41666666666667
5.41666666666667
5.41666666666667
5.41666666666667
5.41666666666667
5.41666666666667
5.41666666666667
5.41666666666667
5.41666666666667
5.41666666666667
5.41666666666667
5.41666666666667
5.41666666666667
5.41666666666667
5.41666666666667
5.41666666666667
5.41666666666667
5.41666666666667
5.41666666666667
4.58333333333333
3.75000000000000
2.91666666666667
2.08333333333333
1.25000000000000
0.769798237590811
1.60313157092414
2.43646490425748
3.26979823759081
4.10313157092414
4.93646490425748
5.76979823759081
6.52777777777778
6.52777777777778
6.52777777777778
6.52777777777778
6.52777777777778
6.52777777777778
6.52777777777778
6.52777777777778
6.52777777777778
6.52777777777778
6.52777777777778
6.52777777777778
6.52777777777778
6.52777777777778
6.52777777777778
6.52777777777778
6.52777777777778
6.52777777777778
6.52777777777778
6.52777777777778
6.52777777777778
6.52777777777778
6.52777777777778
6.52777777777778
6.52777777777778
6.52777777777778
6.52777777777778
6.52777777777778
6.52777777777778
6.52777777777778
6.52777777777778
6.52777777777778
6.52777777777778
6.52777777777778
6.52777777777778
6.52777777777778
6.52777777777778
6.52777777777778
5.69444444444445
4.86111111111111
4.02777777777778
3.19444444444444
2.36111111111111
1.52777777777778
0.915642459295978
1.74897579262931
2.58230912596264
3.41564245929598
4.24897579262931
5.08230912596264
5.91564245929598
6.74897579262931
7.08333333333333
7.08333333333333
7.08333333333333
7.08333333333333
7.08333333333333
7.08333333333333
7.08333333333333
7.08333333333333
7.08333333333333
7.08333333333333
7.08333333333333
7.08333333333333
7.08333333333333
7.08333333333333
7.08333333333333
7.08333333333333
7.08333333333333
7.08333333333333
7.08333333333333
7.08333333333333
7.08333333333333
7.08333333333333
7.08333333333333
7.08333333333333
7.08333333333333
7.08333333333333
7.08333333333333
7.08333333333333
7.08333333333333
7.08333333333333
7.08333333333333
7.08333333333333
7.08333333333333
7.08333333333333
7.08333333333333
7.08333333333333
6.25000000000000
5.41666666666667
4.58333333333333
3.75000000000000
2.91666666666667
2.08333333333333
1.25000000000000
0.919975054599431
1.75330838793276
2.58664172126610
3.41997505459943
4.25330838793276
4.86111111111111
4.86111111111111
4.86111111111111
4.86111111111111
4.86111111111111
4.86111111111111
4.86111111111111
4.86111111111111
4.86111111111111
4.86111111111111
4.86111111111111
4.86111111111111
4.86111111111111
4.86111111111111
4.86111111111111
4.86111111111111
4.86111111111111
4.86111111111111
4.86111111111111
4.86111111111111
4.86111111111111
4.86111111111111
4.86111111111111
4.86111111111111
4.86111111111111
4.86111111111111
4.86111111111111
4.86111111111111
4.86111111111111
4.86111111111111
4.86111111111111
4.86111111111111
4.86111111111111
4.86111111111111
4.86111111111111
4.86111111111111
4.86111111111111
4.86111111111111
4.86111111111111
4.86111111111111
4.86111111111111
4.86111111111111
4.86111111111111
4.86111111111111
4.02777777777778
3.19444444444444
2.36111111111111
1.52777777777778
0.694444444444444
0.325964371120436
1.15929770445377
1.99263103778710
2.82596437112044
3.65929770445377
4.49263103778710
5.32596437112044
6.15929770445377
6.99263103778710
7.22222222222222
7.22222222222222
7.22222222222222
7.22222222222222
7.22222222222222
7.22222222222222
7.22222222222222
7.22222222222222
7.22222222222222
7.22222222222222
7.22222222222222
7.22222222222222
7.22222222222222
7.22222222222222
7.22222222222222
7.22222222222222
7.22222222222222
7.22222222222222
7.22222222222222
7.22222222222222
7.22222222222222
7.22222222222222
7.22222222222222
7.22222222222222
7.22222222222222
7.22222222222222
7.22222222222222
7.22222222222222
7.22222222222222
7.22222222222222
7.22222222222222
7.22222222222222
7.22222222222222
7.22222222222222
7.22222222222222
6.38888888888889
5.55555555555556
4.72222222222222
3.88888888888889
3.05555555555556
2.22222222222222
1.38888888888889
0.555555555555556
0.343743602691944
1.17707693602528
2.01041026935861
2.84374360269194
3.67707693602528
4.44444444444445
4.44444444444445
4.44444444444445
4.44444444444445
4.44444444444445
4.44444444444445
4.44444444444445
4.44444444444445
4.44444444444445
4.44444444444445
4.44444444444445
4.44444444444445
4.44444444444445
4.44444444444445
4.44444444444445
4.44444444444445
4.44444444444445
4.44444444444445
4.44444444444445
4.44444444444445
4.44444444444445
4.44444444444445
4.44444444444445
4.44444444444445
4.44444444444445
4.44444444444445
4.44444444444445
4.44444444444445
4.44444444444445
4.44444444444445
4.44444444444445
4.44444444444445
4.44444444444445
4.44444444444445
4.44444444444445
4.44444444444445
4.44444444444445
4.44444444444445
4.44444444444445
4.44444444444445
4.44444444444445
4.44444444444445
4.44444444444445
4.44444444444445
4.44444444444445
3.61111111111111
2.77777777777778
1.94444444444444
1.11111111111111
0.581144220491103
1.41447755382444
2.24781088715777
3.08114422049110
3.91447755382444
4.74781088715777
5.58114422049110
6.25000000000000
6.25000000000000
6.25000000000000
6.25000000000000
6.25000000000000
6.25000000000000
6.25000000000000
6.25000000000000
6.25000000000000
6.25000000000000
6.25000000000000
6.25000000000000
6.25000000000000
6.25000000000000
6.25000000000000
6.25000000000000
6.25000000000000
6.25000000000000
6.25000000000000
6.25000000000000
6.25000000000000
6.25000000000000
6.25000000000000
6.25000000000000
6.25000000000000
6.25000000000000
6.25000000000000
6.25000000000000
6.25000000000000
6.25000000000000
6.25000000000000
6.25000000000000
6.25000000000000
6.25000000000000
6.25000000000000
6.25000000000000
6.25000000000000
6.25000000000000
6.25000000000000
5.41666666666667
4.58333333333333
3.75000000000000
2.91666666666667
2.08333333333333
1.25000000000000
0.416666666666667
0.361443324993806
1.19477665832714
2.02810999166047
2.86144332499381
3.69477665832714
4.52810999166047
5.36144332499381
6.19477665832714
6.38888888888889
6.38888888888889
6.38888888888889
6.38888888888889
6.38888888888889
6.38888888888889
6.38888888888889
6.38888888888889
6.38888888888889
6.38888888888889
6.38888888888889
6.38888888888889
6.38888888888889
6.38888888888889
6.38888888888889
6.38888888888889
6.38888888888889
6.38888888888889
6.38888888888889
6.38888888888889
6.38888888888889
6.38888888888889
6.38888888888889
6.38888888888889
6.38888888888889
6.38888888888889
6.38888888888889
6.38888888888889
6.38888888888889
6.38888888888889
6.38888888888889
6.38888888888889
6.38888888888889
6.38888888888889
6.38888888888889
6.38888888888889
6.38888888888889
6.38888888888889
5.55555555555556
4.72222222222222
3.88888888888889
3.05555555555556
2.22222222222222
1.38888888888889
0.924269456095631
1.75760278942896
2.59093612276230
3.42426945609563
4.25760278942896
5.09093612276230
5.27777777777778
5.27777777777778
5.27777777777778
5.27777777777778
5.27777777777778
5.27777777777778
5.27777777777778
5.27777777777778
5.27777777777778
5.27777777777778
5.27777777777778
5.27777777777778
5.27777777777778
5.27777777777778
5.27777777777778
5.27777777777778
5.27777777777778
5.27777777777778
5.27777777777778
5.27777777777778
5.27777777777778
5.27777777777778
5.27777777777778
5.27777777777778
5.27777777777778
5.27777777777778
5.27777777777778
5.27777777777778
5.27777777777778
5.27777777777778
5.27777777777778
5.27777777777778
5.27777777777778
5.27777777777778
5.27777777777778
5.27777777777778
5.27777777777778
5.27777777777778
5.27777777777778
5.27777777777778
5.27777777777778
5.27777777777778
4.44444444444445
3.61111111111111
2.77777777777778
1.94444444444444
1.11111111111111
0.900327545270933
1.73366087860427
2.56699421193760
3.40032754527093
4.23366087860427
5.06699421193760
5.69444444444445
5.69444444444445
5.69444444444445
5.69444444444445
5.69444444444445
5.69444444444445
5.69444444444445
5.69444444444445
5.69444444444445
5.69444444444445
5.69444444444445
5.69444444444445
5.69444444444445
5.69444444444445
5.69444444444445
5.69444444444445
5.69444444444445
5.69444444444445
5.69444444444445
5.69444444444445
5.69444444444445
5.69444444444445
5.69444444444445
5.69444444444445
5.69444444444445
5.69444444444445
5.69444444444445
5.69444444444445
5.69444444444445
5.69444444444445
5.69444444444445
5.69444444444445
5.69444444444445
5.69444444444445
5.69444444444445
5.69444444444445
5.69444444444445
5.69444444444445
5.69444444444445
5.69444444444445
5.69444444444445
4.86111111111111
4.02777777777778
3.19444444444444
2.36111111111111
1.52777777777778
0.694444444444444
0
